# Supplementary material for: Depiction of Aging-Based Molecular Phenotypes With Diverse Clinical Prognosis and Immunological Features in Gastric Cancer
Source: Front Med (Lausanne). 2022 Feb 1;8:792740. doi: 10.3389/fmed.2021.792740 (PMC8843835; doi:10.3389/fmed.2021.792740)
Supplement: Supplementary Table 1 — Clinicopathological characteristics of patients with gastric cancer in TCGA and GSE84437 cohorts. [file Table_1.XLSX]

## Sheet: TCGA
ID	futime	fustat	Age	Gender	Grade	Stage	T	M	N
TCGA-VQ-A8PS	406	1	76	MALE	G2	Stage IIIA	T3	M0	N1
TCGA-CG-4301	92	0	75	FEMALE	G3	Stage IV	T4	M1	N1
TCGA-R5-A7ZR	185	1	70	FEMALE	G2	Stage III	T3	M0	NX
TCGA-VQ-AA64	560	1	68	MALE	G2	Stage IIIB	T3	M0	N2
TCGA-BR-8686	635	1	69	MALE	G3	Stage IIIB	T4b	M0	N1
TCGA-B7-A5TJ	335	0	74	MALE	G1	Stage IIB	T4a	M0	NX
TCGA-BR-A4QL	491	1	75	FEMALE	G2	Stage IIIB	T3	M0	N3a
TCGA-D7-6817	389	0	63	MALE	G3	Stage IIIA	T2b	M0	N3
TCGA-BR-4366	0	0	87	MALE	G2	unknow	TX	M0	NX
TCGA-MX-A5UG	113	1	78	MALE	G3	Stage IIIA	T3	M0	N1
TCGA-IN-A6RJ	379	0	64	MALE	G3	Stage IA	T1b	M0	N0
TCGA-CG-4475	699	0	76	MALE	G3	Stage IIB	T3	M0	N1
TCGA-BR-8591	856	0	79	MALE	G3	Stage IIIC	T4a	M0	N3a
TCGA-BR-8676	229	0	59	MALE	G3	Stage IIIB	T3	M0	N3a
TCGA-D7-A4YV	180	0	69	FEMALE	G3	Stage IIB	T3	M0	N1
TCGA-BR-8285	17	1	57	FEMALE	G3	Stage IIIC	T4a	M0	N3a
TCGA-CD-5798	408	0	82	MALE	G2	Stage II	T3	M0	N0
TCGA-FP-A4BF	168	1	68	MALE	G3	Stage IIIA	T3	M0	N2
TCGA-VQ-A91D	356	1	70	MALE	G2	Stage IIIC	T4b	M0	N2
TCGA-BR-4184	212	1	70	MALE	G2	Stage IIIA	T3	MX	N1
TCGA-BR-8380	21	0	55	MALE	G3	Stage IIIC	T4a	M0	N3a
TCGA-VQ-A8PH	389	1	62	MALE	G2	Stage IIIB	T3	M0	N3
TCGA-BR-8382	762	1	67	FEMALE	G3	Stage IIIC	T4b	M0	N3a
TCGA-FP-A9TM	189	0	77	MALE	G2	unknow	T1b	M0	N1
TCGA-BR-8058	1133	0	53	FEMALE	G3	Stage IIIB	T4a	M0	N2
TCGA-CG-4469	215	1	70	MALE	G3	Stage IV	T3	M0	N3
TCGA-BR-6801	1223	0	70	MALE	G2	Stage IIA	T3	M0	N0
TCGA-BR-8361	946	0	71	FEMALE	G3	Stage IIIC	T4b	M0	N2
TCGA-D7-6522	566	0	58	MALE	G3	Stage IB	T2	M0	N0
TCGA-BR-4256	284	1	80	MALE	G2	unknow	TX	M0	N1
TCGA-VQ-A91Z	1690	0	67	FEMALE	G2	Stage IIIA	T3	M0	N1
TCGA-VQ-A91V	1297	0	58	MALE	G2	Stage IIIA	T3	M0	N2
TCGA-CG-4455	366	0	72	MALE	G3	Stage II	T2b	M0	N1
TCGA-CD-8529	374	0	65	MALE	G2	Stage IV	T4	M1	N0
TCGA-D7-A74A	607	0	61	FEMALE	G2	Stage IIIA	T3	M0	N2
TCGA-CG-4443	912	0	68	MALE	G2	Stage IA	T1	M0	N0
TCGA-BR-4368	0	0	78	FEMALE	G3	Stage IV	T4	M0	N2
TCGA-SW-A7EA	579	0	61	FEMALE	GX	Stage IB	T2	M0	N0
TCGA-D7-6518	582	0	75	MALE	G3	Stage IIIA	T2	M0	N3
TCGA-CG-5725	457	1	72	MALE	G3	Stage IB	T2	M0	N0
TCGA-VQ-A8PK	543	1	58	MALE	G2	Stage IIIB	T3	M0	N3a
TCGA-BR-A4PE	621	0	68	FEMALE	G2	Stage IB	T2	M0	N0
TCGA-BR-6563	1190	0	60	MALE	G3	Stage IIB	T3	M0	N1
TCGA-D7-A6EX	344	0	72	FEMALE	G3	Stage IIIA	T3	M0	N2
TCGA-VQ-A91S	1000	0	63	MALE	GX	Stage IIIB	T4b	M0	N1
TCGA-BR-4370	0	0	74	FEMALE	G2	unknow	TX	M0	NX
TCGA-BR-8373	450	0	65	FEMALE	G2	Stage IIIA	T4a	M0	N1
TCGA-CG-5718	1095	1	78	FEMALE	G2	Stage II	T2b	M0	N1
TCGA-RD-A7BS	336	1	46	MALE	G3	Stage IIIA	T3	M0	N1
TCGA-D7-A6EY	348	1	72	FEMALE	G3	Stage IIIB	T3	M0	N3a
TCGA-VQ-AA68	1328	0	52	FEMALE	G2	Stage IIIC	T4a	M0	N3
TCGA-BR-6802	940	0	65	MALE	G3	Stage IIIA	T3	M0	N2
TCGA-CG-4460	669	1	66	FEMALE	G2	Stage IV	T4	M1	N1
TCGA-CG-4474	0	0	67	FEMALE	G3	Stage IV	T4a	M1	N2
TCGA-VQ-A8DU	166	1	63	MALE	G2	Stage IIIA	T3	M0	N2
TCGA-BR-4267	188	1	51	MALE	G2	Stage IB	T2a	M0	N0
TCGA-RD-A8N4	2171	0	58	FEMALE	G3	Stage IIIA	T3	M0	N1
TCGA-VQ-A91E	664	0	67	FEMALE	G3	Stage IIIB	T4b	M0	N0
TCGA-IN-AB1X	411	0	78	FEMALE	G3	Stage IIA	T3	M0	N0
TCGA-BR-8381	224	0	51	MALE	G3	Stage IIB	T3	M0	N1
TCGA-HU-A4GH	358	0	75	MALE	G2	Stage IA	T1b	M0	N0
TCGA-CG-5730	122	0	80	FEMALE	G2	Stage IV	T2	M1	N1
TCGA-BR-8286	895	0	49	MALE	G3	Stage II	T3	M0	N0
TCGA-BR-A4PF	35	0	72	MALE	G3	Stage IIIB	T4a	M0	N2
TCGA-HU-A4H8	270	0	77	MALE	G2	Stage IB	T1b	M0	N1
TCGA-CD-8524	388	0	61	FEMALE	G3	Stage II	T3	M0	N0
TCGA-IN-A6RP	196	0	63	MALE	G3	unknow	T1b	M0	N3
TCGA-B7-A5TK	288	0	51	MALE	G3	Stage IIIA	T4	M0	unknow
TCGA-CG-4438	1645	0	56	MALE	G3	Stage IV	T4	M0	N2
TCGA-VQ-A8PP	712	1	76	MALE	G2	Stage IV	T4	M0	N1
TCGA-BR-4371	0	0	71	FEMALE	G1	unknow	T2	M0	NX
TCGA-BR-8296	474	1	58	FEMALE	G3	Stage IIIC	T4b	M0	N2
TCGA-VQ-A928	174	1	49	MALE	G2	Stage IV	T3	M0	N3
TCGA-D7-8574	523	0	72	MALE	G3	Stage IIIA	T2	M0	N3a
TCGA-HU-A4H3	882	0	56	FEMALE	G3	Stage IIIC	T4a	M0	N3b
TCGA-D7-6524	543	0	53	MALE	G3	Stage II	T2	M0	N1
TCGA-MX-A666	427	0	61	MALE	G2	Stage IIA	T2	MX	NX
TCGA-BR-8592	191	1	63	FEMALE	G3	Stage IIIB	T4b	M0	N1
TCGA-BR-6455	422	1	59	MALE	G3	Stage IIB	T3	M0	N1
TCGA-BR-6707	605	1	75	MALE	G3	Stage IIA	T3	M0	N0
TCGA-BR-A4PD	628	0	72	FEMALE	G3	Stage IIB	T4a	M0	N0
TCGA-D7-A74B	217	1	52	FEMALE	G3	Stage IIIB	T3	M0	N3
TCGA-CD-8533	468	0	48	MALE	G3	Stage II	T3	M0	N0
TCGA-CD-A4MI	358	1	62	MALE	G1	Stage IIIA	T3	M0	N1
TCGA-CG-4465	274	1	69	FEMALE	G3	Stage IV	T4	M1	N3
TCGA-CD-5803	341	1	78	FEMALE	G3	Stage II	T3	M0	N0
TCGA-D7-A6F0	678	0	79	FEMALE	G3	Stage IB	T2	M0	N0
TCGA-BR-7197	280	0	69	MALE	GX	Stage II	T3	M0	N0
TCGA-BR-8384	113	0	69	MALE	G3	Stage IIIC	T4b	M0	N2
TCGA-F1-6874	440	0	79	MALE	G3	Stage IB	T2	M0	N0
TCGA-CG-4449	580	0	81	MALE	G2	Stage II	T2	M0	N1
TCGA-D7-6527	312	1	62	MALE	G2	Stage II	T2	M0	N1
TCGA-VQ-AA6D	521	0	52	FEMALE	G2	Stage IIIA	T4a	M0	N1
TCGA-CG-4477	942	0	58	FEMALE	G3	Stage IB	T2a	M0	N0
TCGA-D7-6525	406	1	58	MALE	G3	Stage IIIA	T2	M0	N2
TCGA-IN-8462	572	0	80	MALE	G2	Stage IIB	T2	M0	N1
TCGA-CD-A486	192	1	68	MALE	G2	Stage IIA	T3	M0	N0
TCGA-HU-8610	23	0	75	MALE	G2	Stage IA	T1b	M0	N0
TCGA-BR-4363	0	0	60	FEMALE	G3	unknow	T3	MX	NX
TCGA-VQ-A923	0	1	90	MALE	G3	Stage IIIA	T3	M0	N1
TCGA-HU-A4GU	200	0	73	MALE	G3	Stage IIB	T3	M0	N1
TCGA-CG-5727	2405	0	66	MALE	G3	Stage II	T3	M0	N0
TCGA-RD-A8N5	1747	1	78	MALE	G2	Stage IIIA	T3	M0	N1
TCGA-B7-5816	812	0	51	FEMALE	G3	Stage IIB	T4a	M0	N0
TCGA-IN-7806	1106	0	50	MALE	G3	Stage IIB	T3	M0	N1
TCGA-CG-4466	577	0	81	FEMALE	G2	Stage IB	T2a	M0	N0
TCGA-HU-8249	881	0	76	MALE	G2	Stage IIIA	T3	M0	N2
TCGA-HU-A4GF	785	0	69	MALE	G2	Stage IIA	T3	M0	N0
TCGA-D7-A747	255	1	57	MALE	G3	Stage IIB	T3	M0	N1
TCGA-HU-A4H4	725	0	53	FEMALE	G3	Stage IIB	T2	M0	N2
TCGA-CG-4472	365	0	49	MALE	G3	Stage IV	T4	M0	N1
TCGA-VQ-A8PB	1043	1	65	FEMALE	G2	Stage II	T3	M0	N0
TCGA-R5-A7O7	1389	0	51	MALE	G2	Stage IV	T3	M1	N1
TCGA-BR-8363	8	1	73	FEMALE	G3	Stage IB	T2	M0	N0
TCGA-CD-8536	378	0	74	MALE	G3	Stage II	T3	M0	N0
TCGA-BR-7715	1023	0	65	MALE	G2	Stage IIA	T3	M0	N0
TCGA-BR-4361	0	0	66	FEMALE	G3	Stage IIIA	T4	M0	N0
TCGA-BR-4367	0	0	78	MALE	G3	unknow	TX	M0	N1
TCGA-BR-8483	164	0	59	MALE	G2	Stage IIIA	T3	M0	N2
TCGA-CG-4476	0	0	69	MALE	G3	Stage IIIC	T4b	M0	N3a
TCGA-VQ-A91N	570	1	59	FEMALE	G2	Stage IV	T4	M0	N3
TCGA-BR-4188	226	1	53	FEMALE	G3	unknow	TX	M0	N1
TCGA-CG-5726	881	1	73	MALE	G2	Stage IA	T1	M0	N0
TCGA-BR-7704	1072	0	69	FEMALE	G3	Stage II	T3	M0	N0
TCGA-D7-8573	593	0	57	MALE	G3	Stage IIA	T3	M0	N0
TCGA-HU-A4HD	1016	0	73	MALE	G2	Stage IIIA	T3	M0	N2
TCGA-FP-7829	594	0	69	MALE	G2	Stage IIB	T3	M0	N1
TCGA-BR-8680	972	0	45	MALE	G2	Stage IV	T4b	M1	N2
TCGA-D7-A6EV	342	0	71	FEMALE	G3	Stage IIB	T2	M0	N2
TCGA-IN-A6RI	559	0	45	MALE	G2	Stage I	T1b	M0	N0
TCGA-BR-6706	549	1	63	MALE	G3	Stage IIIA	T3	M0	N1
TCGA-HF-7132	2351	0	unknow	MALE	G2	Stage II	T2b	M0	N1
TCGA-BR-8364	675	0	42	FEMALE	G3	Stage IIIC	T4b	M0	N2
TCGA-VQ-A927	200	1	81	MALE	G1	Stage IIIB	T3	M0	N3
TCGA-BR-8485	280	0	68	FEMALE	G3	Stage IIIC	T4	M0	N3a
TCGA-VQ-A94T	342	1	73	MALE	G3	Stage IIIB	T3	M0	N2
TCGA-BR-A4J4	16	0	39	MALE	G3	Stage IIIB	T4a	M0	N2
TCGA-BR-8284	245	1	72	FEMALE	G3	Stage IIIC	T4a	M0	N3a
TCGA-BR-7717	552	1	63	MALE	G2	Stage IV	T4	M0	N1
TCGA-BR-8077	21	0	58	FEMALE	G2	Stage IIIB	T4b	M0	N1
TCGA-BR-6458	588	1	57	FEMALE	G3	Stage IIB	T3	M0	N1
TCGA-BR-A4J7	989	0	49	MALE	G3	Stage IIB	T4a	M0	NX
TCGA-VQ-AA6G	792	1	68	MALE	G2	Stage IIA	T3	M0	N0
TCGA-BR-8060	348	1	75	FEMALE	G3	Stage IIB	T2	M0	N2
TCGA-BR-A4J1	22	1	63	MALE	G3	Stage IIIA	T4a	M0	N1
TCGA-HU-8602	679	0	58	FEMALE	G3	Stage IIB	T4a	M0	N0
TCGA-CG-5722	30	0	67	FEMALE	G3	Stage IV	T3	M1	N2
TCGA-KB-A6F7	1935	0	54	FEMALE	G3	Stage IB	T1	M0	N1
TCGA-KB-A6F5	169	0	73	MALE	G3	Stage IIIA	T3	M0	N2
TCGA-CG-4300	609	1	79	MALE	G2	Stage IIIB	T3	M0	N2
TCGA-HU-A4GY	8	0	76	FEMALE	G3	Stage IIIA	T4	M0	N1
TCGA-BR-A4J9	14	0	55	MALE	G3	Stage IIA	T3	M0	N0
TCGA-HU-A4GQ	3	1	71	MALE	G2	Stage IIIC	T4b	M0	N2
TCGA-IN-A7NU	356	0	69	MALE	G3	Stage IIIB	T3	M0	N3
TCGA-RD-A7C1	507	1	82	MALE	G3	Stage IB	T2	M0	N0
TCGA-IN-A6RN	594	0	72	FEMALE	G2	Stage IIA	T1b	M0	N2
TCGA-RD-A8MW	1153	1	72	MALE	G3	Stage IIIB	T3	M0	N2
TCGA-BR-8367	801	1	55	MALE	G3	Stage IIIB	T3	M0	N3a
TCGA-CD-5799	396	0	45	MALE	G3	Stage II	T2	M0	N1
TCGA-VQ-A8PM	57	1	56	MALE	G3	Stage IV	T4	M0	N3
TCGA-VQ-A922	275	1	70	MALE	G2	Stage IV	T4	M0	N1
TCGA-BR-8362	398	1	65	MALE	G3	Stage IIIC	T4b	M0	N3a
TCGA-BR-8370	101	0	64	MALE	G3	Stage IIIB	T3	M0	N3a
TCGA-BR-6452	1055	0	78	FEMALE	G3	Stage IIA	T3	M0	N0
TCGA-HU-A4GJ	650	0	60	FEMALE	G3	Stage IIIC	T4	M0	N3a
TCGA-BR-7851	378	0	74	MALE	G3	Stage IIB	T4a	M0	N0
TCGA-FP-7735	106	1	77	MALE	G2	Stage IB	T2	MX	N0
TCGA-HU-8245	552	0	72	MALE	G3	Stage IIA	T3	M0	N0
TCGA-CD-5801	401	1	69	MALE	G3	Stage IIIA	T3	M0	N1
TCGA-CG-5723	2496	0	83	MALE	G3	Stage II	T2	M0	N1
TCGA-BR-A4IZ	273	1	45	FEMALE	G3	Stage IIIB	T4a	M0	N2
TCGA-CG-4441	426	1	83	MALE	G2	Stage IIIA	T2	M0	N2
TCGA-HU-A4GC	99	0	74	MALE	G3	Stage IIIB	T4a	M0	N2
TCGA-D7-A4YY	419	0	61	MALE	G3	Stage IIIB	T3	M0	N3a
TCGA-D7-A4Z0	449	0	60	FEMALE	G3	Stage IIB	T2	M0	N2
TCGA-D7-8570	752	0	44	MALE	G3	Stage IIIB	T3	M0	N3a
TCGA-VQ-A8PQ	476	1	50	FEMALE	G2	Stage IV	T4	M1	N1
TCGA-RD-A7BT	262	1	66	MALE	G3	Stage IV	T3	M0	N3
TCGA-CD-8535	390	0	59	MALE	G3	Stage IIIA	T3	M0	N1
TCGA-VQ-A8PU	832	1	72	FEMALE	G3	Stage IIIA	T4a	M0	N1
TCGA-VQ-A8P8	942	0	72	FEMALE	G2	Stage IIB	T4a	M0	N0
TCGA-HU-A4G3	170	0	54	MALE	G2	Stage IIB	T2	M0	N2
TCGA-BR-8687	250	1	67	FEMALE	G3	Stage IIIC	T4b	M0	N2
TCGA-HF-7133	1918	0	unknow	FEMALE	G2	Stage IV	T2b	M0	N3
TCGA-D7-A748	132	1	41	FEMALE	G3	Stage IV	T4a	M1	N3
TCGA-D7-5579	636	0	74	MALE	G3	Stage IIIA	T3	M0	N2
TCGA-BR-6564	794	1	46	FEMALE	G3	Stage IIIA	T3	M0	N2
TCGA-CG-4304		0	84	MALE	G2	Stage IB	T2a	M0	N0
TCGA-VQ-A8E0	562	1	68	MALE	G3	Stage IIIA	T3	M0	N2
TCGA-BR-8677	813	0	74	FEMALE	G3	Stage IIIB	T3	M0	N3a
TCGA-CD-5802	406	0	58	MALE	G2	Stage II	T3	M0	N0
TCGA-RD-A8N1	3519	0	70	MALE	G3	Stage IIIB	T3	M0	N2
TCGA-HU-A4GP	273	0	62	FEMALE	G2	Stage IIA	T2	M0	N1
TCGA-VQ-A94R	1294	1	63	MALE	G2	unknow	T4a	M0	N2
TCGA-BR-8080	292	1	72	FEMALE	G3	Stage IIIC	T4	M0	N3a
TCGA-BR-4369	0	0	75	MALE	G3	unknow	TX	M0	NX
TCGA-BR-A4J2	431	0	70	MALE	G3	Stage IIB	T4a	M0	N0
TCGA-BR-A4J5	862	0	56	MALE	G3	Stage IIIA	T4a	M0	N1
TCGA-CD-8528	375	0	43	FEMALE	G3	Stage IIIA	T4	M0	N0
TCGA-VQ-A94P	81	1	57	MALE	GX	unknow	T4	MX	NX
TCGA-BR-A4IY	392	0	58	MALE	G3	Stage IIB	T4a	M0	N0
TCGA-CG-5720	30	1	71	MALE	G3	Stage IB	T2	M0	N0
TCGA-MX-A663	300	1	66	MALE	G3	Stage IIA	T3	M0	N0
TCGA-CG-4442	0	0	85	MALE	G3	Stage IB	T2	M0	N0
TCGA-D7-6528	463	0	70	FEMALE	G2	Stage IB	T2	M0	N0
TCGA-VQ-A8E7	1138	0	59	MALE	G2	Stage IV	T3	M1	N1
TCGA-IN-AB1V	479	0	63	MALE	G2	Stage IA	T1b	M0	N0
TCGA-BR-4255	124	1	76	FEMALE	G3	Stage IIIA	T3	M0	N1
TCGA-BR-6453	485	0	54	MALE	G3	Stage IIA	T2	M0	N1
TCGA-BR-8295	67	1	60	FEMALE	G3	Stage IIB	T4a	M0	N0
TCGA-VQ-A91W	1851	0	30	MALE	G2	Stage IIIA	T3	M0	N1
TCGA-CD-8530	377	0	51	MALE	G3	Stage II	T3	M0	N0
TCGA-CG-4436	243	0	57	MALE	G2	Stage IB	T2	M0	N0
TCGA-HU-8244	742	0	77	FEMALE	G1	Stage IA	T1a	M0	N0
TCGA-CG-5728	579	0	88	FEMALE	G3	Stage IB	T2	M0	N0
TCGA-BR-4187	141	1	56	MALE	G3	unknow	TX	M0	NX
TCGA-D7-6520	573	0	53	MALE	G3	Stage IIIA	T2b	M0	N2
TCGA-KB-A93H	1145	0	79	FEMALE	G1	Stage IIB	T3	M0	N1
TCGA-IN-A6RS	383	0	76	MALE	G2	Stage IA	T1b	M0	N0
TCGA-VQ-AA6B	1002	0	48	MALE	G2	Stage IIIB	T3	M0	N2
TCGA-VQ-A94U	819	0	70	MALE	G3	Stage IIB	T4a	M0	N0
TCGA-BR-A452	229	1	57	MALE	G3	Stage IIIA	T4a	M0	N1
TCGA-VQ-AA6K	378	1	59	MALE	G3	Stage IIIC	T4a	M0	N3a
TCGA-VQ-A925	138	1	66	MALE	G2	Stage IIIA	T3	M0	N2
TCGA-BR-6852	1367	0	64	FEMALE	G3	Stage IIA	T3	M0	N0
TCGA-VQ-A8DZ	396	1	70	MALE	G3	Stage IV	T4	M1	N3
TCGA-RD-A8N0	1236	0	53	FEMALE	G3	Stage IIIB	T3	M0	N2
TCGA-BR-8078	900	0	70	FEMALE	G3	Stage IIB	T4a	M0	N0
TCGA-CD-5800	400	0	51	FEMALE	G1	Stage II	T3	M0	N0
TCGA-CD-8531	383	0	66	FEMALE	G3	Stage IIIA	T3	M0	N1
TCGA-R5-A804	140	1	54	MALE	G3	Stage IV	T3	M1	N2
TCGA-KB-A93J	1124	0	78	MALE	G3	Stage II	T2b	M0	N1
TCGA-CG-4306	1	1	90	MALE	G3	Stage IV	T3	M1	N2
TCGA-D7-8572	511	0	57	MALE	G2	Stage IIB	T2	M0	N2
TCGA-CD-8534	367	0	41	MALE	G3	Stage II	T3	M0	N0
TCGA-R5-A7ZF	259	1	65	FEMALE	G2	Stage IV	T4a	M1	N1
TCGA-HF-7134	1588	0	unknow	MALE	G2	Stage IA	T1	M0	N0
TCGA-D7-5578	385	0	80	MALE	G3	Stage IIIA	T3	M0	N2
TCGA-VQ-A8PE	675	1	78	MALE	G3	Stage IIIB	T3	M0	N3a
TCGA-HU-A4GT	198	0	71	FEMALE	G3	Stage IIA	T3	M0	N0
TCGA-CG-5734	243	1	68	MALE	G3	Stage IIIA	T3	M0	N1
TCGA-VQ-A8DT	1484	0	43	MALE	G3	Stage IIIB	T3	M0	N3a
TCGA-FP-7916	428	1	77	MALE	G3	Stage IIIC	T4a	MX	N3a
TCGA-CD-A4MG	200	1	76	MALE	G3	Stage IIA	T3	M0	N0
TCGA-RD-A8N2	3540	0	59	FEMALE	G3	Stage IB	T2	M0	N0
TCGA-BR-A4CQ	1064	0	58	MALE	G3	Stage IIIA	T4a	M0	N1
TCGA-D7-6519	625	0	64	FEMALE	G3	unknow	T2	M0	N1
TCGA-CG-5732	2100	1	66	MALE	G2	Stage IV	T2	M0	N3
TCGA-CD-8527	218	1	72	FEMALE	G2	Stage II	T2	M0	N1
TCGA-BR-7703	1100	0	81	MALE	G2	Stage IA	T1b	M0	N0
TCGA-HF-A5NB	928	0	75	FEMALE	G3	Stage IIIC	T4a	M0	N3a
TCGA-HU-A4GD	692	0	56	MALE	G3	Stage IIB	T3	M0	N1
TCGA-RD-A8N9	1083	0	63	FEMALE	G3	Stage II	T2	M0	N1
TCGA-BR-6709	370	1	57	FEMALE	G3	Stage IIIB	T3	M0	N3a
TCGA-D7-6818	376	1	53	MALE	G3	Stage IIIA	T2	M0	N3
TCGA-CG-4444	1431	0	76	MALE	G3	Stage IIIA	T2b	M0	N2
TCGA-BR-8366	29	0	80	FEMALE	G3	Stage IIA	T3	M0	N0
TCGA-CD-A4MH	371	0	86	FEMALE	G2	Stage IIA	T3	M0	N0
TCGA-BR-8683	300	1	75	MALE	G3	Stage IIIB	T4a	M0	N2
TCGA-BR-8484	766	1	61	MALE	G2	Stage IIIA	T4a	M0	N1
TCGA-D7-8575	554	1	75	MALE	G3	Stage IIIA	T3	M0	N2
TCGA-BR-8679	0	0	63	FEMALE	G2	Stage IB	T2	M0	N0
TCGA-BR-8371	359	1	62	MALE	G3	Stage IIIB	T3	M0	N3a
TCGA-BR-4357	0	0	58	MALE	G2	unknow	T3	MX	NX
TCGA-CG-4437	245	0	83	MALE	G2	Stage II	T2	M0	N1
TCGA-BR-A4J8	411	0	71	FEMALE	G3	Stage IIIB	T3	M0	N3a
TCGA-FP-8099	519	0	79	MALE	G2	Stage IIA	T3	MX	N0
TCGA-RD-A8MV	3720	0	56	MALE	G3	Stage IIIB	T3	M0	N2
TCGA-BR-8486	0	0	90	FEMALE	G2	Stage IA	T1b	M0	N0
TCGA-BR-4253	124	1	80	FEMALE	G3	Stage IIIA	T3	M0	N1
TCGA-F1-6177	0	0	90	MALE	G2	Stage I	T1b	MX	N1
TCGA-D7-A6EZ	618	1	66	MALE	G3	Stage IIIA	T3	M0	N2
TCGA-VQ-A924	1686	1	69	MALE	G2	Stage II	T3	M0	N0
TCGA-BR-7723	874	1	59	MALE	G3	Stage IIIB	T3	M0	N3a
TCGA-VQ-AA69	864	0	35	MALE	G2	Stage IIIA	T3	M0	N2
TCGA-HU-A4H0	64	0	72	MALE	G3	Stage IIIC	T4a	M0	N3b
TCGA-BR-8291	607	1	61	MALE	GX	Stage IIB	T3	M0	N1
TCGA-CG-5717	212	1	58	MALE	G3	Stage II	T2b	M0	N1
TCGA-HU-A4G9	736	0	67	FEMALE	G2	Stage IA	T1a	M0	N0
TCGA-HF-7136		0	unknow	MALE	G2	Stage IIIA	T3	M0	N1
TCGA-HJ-7597	805	1	71	FEMALE	G3	Stage IB	T2b	MX	N0
TCGA-CD-5804	0	0	90	MALE	G2	unknow	T3	M0	N1
TCGA-BR-4201	940	1	66	FEMALE	G1	unknow	T2a	M0	NX
TCGA-BR-6454	0	0	58	MALE	G3	Stage IIA	T3	M0	N0
TCGA-3M-AB46	1765	0	70	MALE	G2	Stage IB	T2b	MX	N0
TCGA-CD-A48C	353	1	79	FEMALE	G3	Stage IIB	T3	M0	N1
TCGA-D7-6820	344	0	64	MALE	G2	Stage IIB	T2	M0	N1
TCGA-BR-A44U	422	1	70	MALE	G3	Stage IIIB	T3	M0	N3a
TCGA-BR-7196	666	0	64	MALE	G3	Stage IV	T3	M1	N3a
TCGA-FP-8210	153	1	48	MALE	G3	Stage IIIA	T3	M0	N1
TCGA-BR-8690	325	0	54	FEMALE	G2	Stage IIIB	T3	M0	N3a
TCGA-BR-8368	131	0	84	FEMALE	G3	Stage IB	T2	M0	N0
TCGA-CG-5716	0	0	86	MALE	G2	Stage IV	T4a	M1	N2
TCGA-BR-8081	981	0	71	FEMALE	G2	Stage IIB	T4a	M0	N0
TCGA-HU-A4GN	912	0	61	MALE	G2	Stage IIA	T2	M0	N1
TCGA-CD-A489	344	1	58	MALE	G3	Stage IIA	T3	M0	N0
TCGA-RD-A8N6	272	1	78	FEMALE	G3	Stage IIIA	T2	M0	N2
TCGA-BR-8289	81	1	57	MALE	G3	Stage IV	T4	M1	N3a
TCGA-RD-A8NB	513	1	80	FEMALE	G3	Stage IIIA	T3	M0	N1
TCGA-VQ-A8PJ	82	1	53	MALE	GX	Stage IV	T4	M1	N2
TCGA-D7-6526	523	0	67	FEMALE	G2	Stage IIIA	T3	M0	N2
TCGA-CG-5721	183	0	58	MALE	G3	Stage IV	T4	M0	N1
TCGA-BR-6710	273	0	41	MALE	G2	Stage IB	T2	M0	N0
TCGA-EQ-5647	19	1	86	FEMALE	G2	Stage IV	T4	M1	N3
TCGA-B7-A5TI	595	0	52	MALE	G3	Stage IIIC	T4	M0	N3
TCGA-FP-8209	1811	1	49	MALE	G3	Stage IB	T2a	M0	N0
TCGA-RD-A7BW	156	1	68	FEMALE	G3	Stage IB	T2	M0	N0
TCGA-R5-A7ZI	2267	0	44	FEMALE	G3	Stage IV	T4	M1	N1
TCGA-BR-4280	201	1	78	FEMALE	G2	Stage III	T2b	M0	N1
TCGA-HU-A4H2	394	0	58	FEMALE	G2	Stage IIIB	T3	M0	N3b
TCGA-HU-A4G6	738	0	74	MALE	G3	Stage IA	T1b	M0	N0
TCGA-IN-A6RO		1	70	MALE	G2	Stage IA	T1b	M0	N0
TCGA-CD-A48A	378	0	57	MALE	G2	Stage IIA	T3	M0	N0
TCGA-CD-8526	381	0	73	FEMALE	G3	Stage IIIA	T3	M0	N1
TCGA-FP-8211	413	0	62	MALE	G2	Stage IIB	T3	MX	N1
TCGA-BR-8369	427	0	76	FEMALE	G3	Stage IIIB	T3	M0	N3a
TCGA-ZA-A8F6	525	0	71	MALE	G2	Stage IB	T2	MX	N0
TCGA-CD-5813	377	1	60	MALE	G3	Stage II	T3	M0	N0
TCGA-EQ-8122	243	1	71	FEMALE	G3	Stage IIB	T3	MX	N1
TCGA-BR-4292	0	0	73	FEMALE	G1	unknow	T1	M0	NX
TCGA-R5-A805	281	1	71	MALE	G3	Stage IIIB	T3	M0	N2
TCGA-VQ-A91A	1200	0	67	MALE	G1	Stage IIIB	T3	M0	N3a
TCGA-VQ-A91Q	633	1	61	MALE	G3	Stage IV	T3	M0	N3
TCGA-BR-A4QM	156	0	65	MALE	G3	Stage IIIA	T3	M0	N2
TCGA-FP-A8CX	7	0	60	MALE	G3	Stage IIIC	T4b	MX	N3a
TCGA-BR-8487	34	0	64	FEMALE	G3	Stage IIA	T3	M0	N0
TCGA-HU-A4G2	739	0	45	MALE	G3	Stage IIB	T3	M0	N1
TCGA-IN-A6RL	406	1	84	MALE	G2	unknow	T2	M0	N1
TCGA-BR-7959	1010	0	59	MALE	G3	Stage IIIA	T4a	M0	N1
TCGA-D7-8578	643	0	72	MALE	G2	Stage IB	T2	M0	N0
TCGA-CG-5724	366	1	59	MALE	G3	Stage IV	T3	M1	N3
TCGA-F1-A448	647	0	70	MALE	G3	Stage IIIB	T3	M0	N3b
TCGA-BR-6456	526	1	74	FEMALE	G2	Stage IIB	T3	M0	N1
TCGA-CG-4462	0	1	72	FEMALE	G3	Stage IV	T3	M1	N3
TCGA-VQ-AA6F	1646	0	57	MALE	G2	Stage IIB	T3	M0	N1
TCGA-VQ-A8PY	436	1	47	FEMALE	G2	Stage IIIB	T3	M0	N2
TCGA-VQ-A91U	52	1	78	MALE	G2	Stage IIIA	T3	M0	N1
TCGA-D7-5577	782	1	53	FEMALE	G2	Stage IIIA	T2	M0	N3
TCGA-BR-8678	754	0	76	MALE	G2	Stage IB	T2	M0	N0
TCGA-D7-6822	375	0	77	MALE	G2	Stage IB	T2	M0	N0
TCGA-BR-A4CS	45	1	77	MALE	G3	Stage IIIC	T4b	M0	N3a
TCGA-BR-8588	389	0	55	FEMALE	G3	Stage IIB	T4a	M0	N0
TCGA-VQ-A8PD	496	1	69	MALE	G2	Stage IIIC	T4a	M0	N3
TCGA-FP-A4BE	337	0	55	MALE	G3	Stage IIA	T3	M0	N0
TCGA-D7-A6F2	476	0	62	MALE	G3	Stage IB	T2	M0	N0
TCGA-VQ-A8DL	28	1	69	FEMALE	G2	Stage IIA	T3	M0	N0
TCGA-HU-A4H6	644	0	72	FEMALE	G2	Stage IIIA	T3	M0	N2
TCGA-BR-4191	558	1	72	MALE	G2	unknow	TX	M0	N1
TCGA-BR-A4J6	20	0	69	FEMALE	G2	Stage IIA	T3	M0	N0
TCGA-IN-8663	103	1	68	MALE	G3	Stage IIB	T2	M0	N2
TCGA-VQ-A92D	2032	0	67	MALE	G2	Stage IB	T2b	M0	N0
TCGA-FP-8631	17	0	68	MALE	G2	Stage IIIA	T3	MX	N2
TCGA-IN-7808	105	1	59	MALE	G3	unknow	T3	M1	N3
TCGA-HU-A4H5	724	0	71	MALE	GX	Stage IB	T2	M0	N0
TCGA-D7-A4YT	434	0	56	MALE	G2	Stage IIIA	T2	M0	N3a
TCGA-SW-A7EB	176	0	45	MALE	G2	Stage IIIA	T3	M0	N2
TCGA-D7-8579	636	0	66	FEMALE	G2	Stage IIB	T2	M0	N2
TCGA-D7-A4YU	500	0	73	MALE	G3	Stage IIIB	T3	M0	N3a
TCGA-CD-A4MJ	384	0	60	MALE	G2	Stage IB	T2	M0	N0
TCGA-IN-A6RR	205	1	84	MALE	G3	unknow	T3	M0	N1
TCGA-VQ-A91X	289	1	74	MALE	G3	Stage IIIB	T3	M0	N2
TCGA-VQ-A8P5	235	1	67	MALE	G3	Stage IIA	T3	M0	N0
TCGA-BR-6566	997	0	64	FEMALE	G3	Stage IIA	T3	M0	N0
TCGA-BR-8372	951	0	63	MALE	G3	Stage IIIC	T4b	M0	N3a
TCGA-F1-A72C	346	0	68	MALE	G2	Stage IIA	T3	M0	N0
TCGA-CG-5719	31	0	54	FEMALE	G1	Stage IV	T4	M1	N0
TCGA-BR-A4QI	652	1	70	FEMALE	G3	Stage IIA	T3	M0	N0
TCGA-BR-8590	284	1	62	MALE	G3	Stage IIIC	T4b	M0	N2
TCGA-CG-4440	122	1	68	FEMALE	G3	Stage IV	T3	M1	N3
TCGA-BR-A4IU	838	0	34	FEMALE	G3	Stage IIIA	T4a	M0	N1
TCGA-VQ-A8E2	1319	0	57	MALE	G2	Stage IIIB	T3	M0	N2
TCGA-VQ-AA6A	1184	0	56	MALE	G2	Stage IIIC	T4	M0	N3a
TCGA-BR-6705	779	1	68	FEMALE	G3	Stage IIIB	T3	M0	N3a
TCGA-BR-8059	439	1	72	MALE	G3	Stage III	T4	M0	N1
TCGA-CD-8532	354	1	52	MALE	G2	Stage II	T3	M0	N0
TCGA-BR-7707	1090	0	69	FEMALE	G3	Stage IB	T2	M0	N0
TCGA-VQ-A8PT	900	0	65	MALE	G3	Stage IIIB	T4b	M0	N0
TCGA-BR-A4CR	0	0	70	FEMALE	G3	Stage IIIC	T4b	M0	N3a
TCGA-HU-8243	180	1	66	MALE	G2	Stage IIIC	T4a	M0	N3b
TCGA-CG-5733	641	1	83	FEMALE	G3	Stage IIIA	T2	M0	N2
TCGA-D7-8576	446	1	54	FEMALE	G3	Stage IIIB	T3	M0	N3a
TCGA-VQ-A8E3	661	1	79	MALE	G3	Stage IIA	T3	M0	N0
TCGA-BR-A4IV	869	1	47	MALE	G3	Stage IIIB	T4a	M0	N2
TCGA-D7-6815	486	0	70	FEMALE	G2	Stage IIB	T2	M0	N2
TCGA-VQ-A91K	1862	0	69	MALE	G2	Stage IIIA	T3	M0	N1
TCGA-VQ-A8PX	1964	0	51	MALE	G2	Stage IA	T1	M0	N0
TCGA-BR-A453	185	1	51	MALE	G3	Stage IV	T4a	M1	N3a
TCGA-BR-8365	533	1	70	FEMALE	G3	Stage IIA	T3	M0	N0
TCGA-HU-8238	46	0	56	MALE	G2	unknow	T3	M0	unknow
TCGA-BR-8589	825	0	56	MALE	G3	Stage IIIB	T4b	M0	N1
TCGA-BR-4183	201	1	55	FEMALE	G3	Stage IIIA	T3	M0	N1
TCGA-BR-7722	466	1	62	MALE	G3	Stage IIB	T3	M0	N1
TCGA-B7-A5TN	287	0	60	MALE	G2	Stage IIB	T4a	M0	NX
TCGA-BR-6457	416	0	69	MALE	G3	Stage IIA	T3	M0	N0
TCGA-BR-4257	294	1	79	FEMALE	G2	unknow	TX	M0	NX
TCGA-BR-8360	188	0	66	MALE	G2	Stage IIA	T3	M0	N0
TCGA-KB-A93G	613	0	68	MALE	G1	Stage IB	T2	M0	N0
TCGA-IN-A7NR	198	0	64	FEMALE	G3	Stage IV	T3	M1	N3
TCGA-BR-7716	1210	0	62	FEMALE	G2	Stage IIB	T3	M0	N1
TCGA-HF-7131		0	unknow	FEMALE	G2	Stage IB	T2b	MX	N0
TCGA-EQ-A4SO	494	0	70	MALE	G2	Stage IIIB	T4b	MX	N1
TCGA-D7-A6ET	804	0	76	MALE	G2	Stage IIIB	T3	M0	N3a
TCGA-HU-8604	694	0	82	FEMALE	G2	Stage IIA	T3	M0	N0
TCGA-VQ-A8P2	1160	0	68	MALE	G2	Stage IIIA	T4a	M0	N1
TCGA-VQ-A94O	640	1	74	MALE	G2	Stage IIIC	T4a	M0	N3
TCGA-HU-A4GX	616	0	70	FEMALE	G3	Stage IIIC	T4b	M0	N2
TCGA-VQ-A8P3	1132	0	72	MALE	G2	Stage IIIA	T4	M0	N1
TCGA-B7-5818	356	0	62	MALE	G3	Stage IB	T2	M0	N0
TCGA-BR-4362	0	0	74	FEMALE	G3	unknow	TX	M0	N1
TCGA-IP-7968	77	0	74	MALE	G2	Stage IIIB	T3	MX	N2
TCGA-3M-AB47		1	51	MALE	G3	Stage IIIB	T3	MX	N2
TCGA-VQ-A8PO	282	1	74	MALE	G3	Stage IIB	T4a	M0	N0
TCGA-BR-8682	991	0	52	MALE	G3	Stage IIB	T4a	M0	N0
TCGA-ZQ-A9CR	24	1	79	FEMALE	G3	Stage IIIC	T4a	MX	N3
TCGA-VQ-A8PZ	2233	0	56	FEMALE	G3	Stage II	T3	M0	N0
TCGA-BR-7958	899	0	60	MALE	G3	Stage IIIB	T4b	M0	N0
TCGA-BR-A44T	1038	0	53	FEMALE	G3	Stage IIA	T3	M0	N0
TCGA-BR-6565	279	1	67	MALE	G2	Stage IIB	T4a	M0	N0
TCGA-F1-6875	2197	1	79	MALE	G2	Stage IA	T2	M0	N0
TCGA-VQ-AA6I	491	1	68	MALE	G3	Stage IIIB	T3	M0	N3
TCGA-VQ-A8DV	403	1	48	MALE	G2	Stage IB	T2	M0	N0
TCGA-VQ-A8PC	1407	1	65	MALE	G3	Stage IIIA	T3	M0	N1
TCGA-BR-4294	0	0	65	MALE	G2	unknow	T2a	M0	NX
TCGA-HU-A4HB	477	1	68	MALE	G3	Stage IIB	T2	M0	N2
TCGA-BR-8297	225	0	58	MALE	GX	Stage IIIC	T4b	M0	N3a
TCGA-CD-A487	374	0	51	MALE	G3	Stage IIB	T3	M0	N1
TCGA-CD-8525	383	0	82	FEMALE	G3	Stage IIIA	T3	M0	N1
TCGA-HU-8608	641	0	70	MALE	G3	Stage IIIB	T4a	M0	N2
TCGA-D7-A4YX	1108	0	63	MALE	G3	Stage IIB	T3	M0	N1
TCGA-D7-6521	564	0	65	MALE	G3	unknow	T2b	M0	N2
TCGA-VQ-A91Y	296	1	67	MALE	G3	Stage IIIC	T4a	M0	N3b
TCGA-FP-7998	678	0	77	MALE	G3	Stage IIIC	T4a	MX	N3a
TCGA-BR-6803	949	0	54	FEMALE	G3	Stage IIA	T3	M0	N0
TCGA-BR-7901	105	1	74	MALE	G2	Stage IIB	T3	M0	N1
TCGA-BR-4279	291	1	43	MALE	G3	Stage II	T2a	M0	N1
TCGA-HU-A4G8	690	0	71	FEMALE	G3	Stage IIB	T3	M0	N1
TCGA-BR-7957	276	1	50	FEMALE	GX	Stage IV	T3	M1	N3a
TCGA-R5-A7ZE	554	1	66	FEMALE	G2	Stage IIIA	T3	M0	N2
TCGA-VQ-AA6J	838	0	75	MALE	G3	Stage IIIB	T4a	M0	N2
TCGA-CG-4305	485	0	69	MALE	G3	Stage II	T2a	M0	N1
TCGA-IN-A7NT	323	0	73	FEMALE	G3	Stage IIB	T3	M0	N1
TCGA-MX-A5UJ	600	0	86	FEMALE	G3	Stage IIIA	T3	M0	N2
TCGA-VQ-A8PF	76	1	76	MALE	G3	Stage IIIB	T3	M0	N3b

## Sheet: GSE84437
ID	OS	Status	N	Gender	T	Age
GSM2235556	70	1	N1	male	T3	61
GSM2235557	23	1	N3	female	T4	47
GSM2235558	24	1	N1	male	T4	72
GSM2235559	59	1	N2	male	T3	78
GSM2235560	12	1	N0	male	T4	58
GSM2235561	85	0	N2	female	T4	33
GSM2235562	18	1	N2	female	T4	81
GSM2235563	14	1	N2	female	T3	60
GSM2235564	84	0	N1	male	T3	61
GSM2235565	65	1	N0	female	T4	49
GSM2235566	11	1	N2	male	T4	44
GSM2235567	43	1	N2	male	T4	51
GSM2235568	82	0	N1	female	T3	58
GSM2235569	82	0	N1	male	T4	79
GSM2235570	81	0	N0	male	T4	77
GSM2235571	80	0	N1	female	T3	85
GSM2235572	86	0	N1	female	T4	68
GSM2235573	82	0	N2	male	T4	52
GSM2235574	11	1	N2	male	T4	72
GSM2235575	86	0	N1	male	T3	59
GSM2235576	4	1	N2	female	T3	78
GSM2235577	19	1	N0	female	T4	32
GSM2235578	21	1	N2	male	T4	68
GSM2235579	17	1	N1	male	T3	74
GSM2235580	25	1	N2	male	T4	61
GSM2235582	13	1	N0	male	T4	65
GSM2235584	57	1	N2	male	T4	71
GSM2235585	23	1	N1	male	T3	71
GSM2235586	77	0	N1	male	T4	71
GSM2235587	64	1	N1	male	T4	72
GSM2235588	51	1	N1	male	T4	56
GSM2235589	77	0	N2	male	T4	66
GSM2235593	77	0	N0	male	T4	56
GSM2235595	15	1	N1	male	T4	74
GSM2235596	75	0	N1	male	T3	63
GSM2235597	84	0	N1	male	T2	68
GSM2235598	21	1	N1	male	T3	74
GSM2235599	80	0	N2	male	T3	62
GSM2235600	74	0	N2	male	T4	53
GSM2235601	74	0	N2	male	T4	79
GSM2235602	82	0	N1	female	T3	61
GSM2235603	80	0	N1	female	T4	60
GSM2235604	74	0	N1	male	T3	75
GSM2235605	67	1	N1	female	T4	54
GSM2235606	73	0	N2	male	T4	38
GSM2235607	6	1	N2	male	T3	65
GSM2235608	80	0	N1	male	T3	55
GSM2235609	8	1	N2	female	T4	73
GSM2235610	23	1	N2	male	T4	76
GSM2235611	8	1	N2	female	T4	78
GSM2235612	29	1	N2	male	T4	69
GSM2235613	83	0	N1	male	T2	68
GSM2235614	77	0	N2	male	T4	27
GSM2235615	77	0	N2	male	T3	68
GSM2235616	1	1	N1	male	T4	73
GSM2235617	71	0	N2	male	T4	54
GSM2235618	71	0	N2	female	T4	73
GSM2235619	70	0	N1	female	T4	55
GSM2235620	71	0	N2	male	T3	65
GSM2235621	33	1	N2	male	T4	63
GSM2235622	23	1	N2	male	T3	50
GSM2235623	21	1	N1	male	T3	56
GSM2235624	77	0	N1	male	T3	59
GSM2235625	70	0	N0	female	T4	53
GSM2235626	77	0	N2	male	T4	46
GSM2235627	70	0	N1	male	T3	68
GSM2235628	74	0	N1	male	T3	43
GSM2235629	36	1	N1	male	T4	78
GSM2235630	70	0	N1	male	T4	65
GSM2235631	69	0	N0	female	T4	66
GSM2235632	76	0	N1	male	T3	60
GSM2235633	17	1	N2	male	T4	63
GSM2235634	74	0	N1	female	T4	64
GSM2235635	72	0	N2	male	T2	73
GSM2235636	69	0	N2	female	T4	32
GSM2235637	68	0	N0	female	T4	75
GSM2235695	121	0	N1	female	T4	42
GSM2235696	108	0	N1	male	T4	60
GSM2235697	39	1	N0	male	T3	49
GSM2235698	23	1	N3	male	T3	34
GSM2235699	23	1	N3	male	T4	68
GSM2235700	117	0	N2	male	T4	59
GSM2235701	108	0	N0	male	T3	61
GSM2235702	18	1	N1	female	T4	74
GSM2235703	43	1	N2	male	T4	35
GSM2235704	109	0	N1	female	T4	53
GSM2235705	114	0	N1	male	T4	67
GSM2235706	2	1	N2	male	T4	71
GSM2235707	116	0	N1	female	T2	63
GSM2235708	109	0	N1	male	T4	66
GSM2235709	108	0	N0	female	T2	54
GSM2235710	13	1	N0	male	T4	54
GSM2235711	19	1	N1	male	T4	65
GSM2235712	108	0	N0	female	T2	70
GSM2235713	116	1	N0	male	T4	59
GSM2235714	46	1	N1	male	T2	61
GSM2235715	118	0	N1	male	T4	58
GSM2235716	104	1	N1	male	T3	46
GSM2235717	3	1	N3	female	T4	43
GSM2235718	119	0	N1	male	T4	46
GSM2235719	1	1	N2	male	T4	68
GSM2235720	119	0	N0	male	T1	56
GSM2235721	119	0	N1	male	T2	41
GSM2235722	36	1	N2	female	T4	63
GSM2235723	118	0	N2	male	T3	52
GSM2235724	10	1	N3	male	T3	74
GSM2235725	122	0	N0	female	T4	65
GSM2235726	1	1	N2	male	T4	68
GSM2235727	118	0	N3	male	T4	71
GSM2235728	35	1	N1	female	T4	40
GSM2235729	5	1	N2	male	T4	67
GSM2235730	49	1	N1	female	T1	68
GSM2235731	118	0	N1	female	T2	63
GSM2235732	118	0	N1	male	T2	74
GSM2235733	144	0	N1	male	T3	72
GSM2235734	144	0	N1	female	T4	45
GSM2235735	145	0	N2	male	T3	53
GSM2235736	9	1	N2	male	T4	61
GSM2235737	45	1	N2	male	T4	51
GSM2235738	153	0	N2	female	T4	59
GSM2235739	14	1	N2	male	T3	66
GSM2235740	4	1	N1	male	T3	69
GSM2235741	127	0	N2	male	T4	49
GSM2235742	3	1	N2	male	T4	62
GSM2235743	4	1	N1	female	T4	64
GSM2235744	49	1	N1	female	T4	38
GSM2235745	106	0	N2	male	T4	53
GSM2235746	111	0	N1	male	T3	53
GSM2235747	12	1	N2	female	T4	53
GSM2235748	2	1	N2	male	T4	80
GSM2235749	39	1	N3	male	T4	65
GSM2235750	7	1	N1	male	T4	70
GSM2235751	101	0	N1	male	T3	40
GSM2235752	149	0	N1	male	T4	42
GSM2235753	31	1	N1	male	T4	72
GSM2235754	138	0	N1	female	T4	37
GSM2235755	87	1	N1	female	T4	62
GSM2235756	140	0	N2	female	T4	48
GSM2235757	40	1	N2	male	T4	44
GSM2235758	13	1	N2	male	T4	42
GSM2235759	12	1	N2	male	T4	54
GSM2235760	20	1	N2	male	T4	64
GSM2235761	134	0	N1	female	T4	63
GSM2235762	39	1	N2	male	T4	65
GSM2235763	109	1	N1	female	T4	74
GSM2235764	9	1	N2	male	T4	58
GSM2235765	138	0	N1	male	T4	68
GSM2235766	15	1	N2	male	T4	61
GSM2235767	18	1	N2	male	T4	53
GSM2235768	144	0	N1	male	T4	46
GSM2235769	22	1	N2	male	T3	64
GSM2235770	7	1	N1	male	T3	85
GSM2235771	143	0	N1	male	T4	53
GSM2235772	60	1	N2	male	T4	60
GSM2235773	17	1	N2	male	T4	30
GSM2235774	12	1	N1	male	T4	47
GSM2235775	120	0	N1	male	T4	60
GSM2235776	20	1	N0	male	T4	80
GSM2235777	115	1	N1	female	T4	49
GSM2235778	23	1	N3	male	T4	61
GSM2235779	49	1	N0	male	T4	63
GSM2235780	0	1	N3	male	T4	75
GSM2235781	115	0	N0	male	T1	56
GSM2235782	4	1	N2	male	T4	62
GSM2235783	75	1	N1	male	T3	71
GSM2235784	103	1	N0	male	T2	80
GSM2235785	114	0	N0	female	T3	64
GSM2235786	108	0	N1	female	T4	50
GSM2235787	25	1	N2	female	T4	58
GSM2235788	117	0	N0	male	T2	56
GSM2235789	37	1	N2	male	T4	64
GSM2235790	119	0	N0	female	T4	67
GSM2235791	25	1	N1	female	T4	36
GSM2235792	92	1	N1	female	T4	60
GSM2235793	87	1	N2	male	T3	83
GSM2235794	121	0	N1	male	T1	55
GSM2235795	121	0	N0	female	T4	73
GSM2235796	44	1	N3	male	T4	62
GSM2235797	115	0	N0	female	T3	79
GSM2235798	25	1	N2	male	T4	76
GSM2235799	12	1	N3	male	T4	62
GSM2235800	114	0	N1	male	T3	62
GSM2235801	113	0	N1	male	T2	50
GSM2235802	106	0	N0	male	T1	60
GSM2235803	107	0	N0	male	T3	46
GSM2235804	114	0	N0	male	T4	64
GSM2235805	5	1	N1	female	T4	61
GSM2235806	101	1	N0	male	T4	55
GSM2235807	33	1	N3	male	T4	70
GSM2235808	23	1	N1	male	T4	59
GSM2235809	146	0	N1	male	T4	58
GSM2235810	7	1	N1	male	T4	54
GSM2235811	12	1	N2	male	T4	55
GSM2235812	34	1	N3	male	T4	68
GSM2235813	26	1	N0	male	T3	64
GSM2235814	113	0	N3	male	T4	66
GSM2235815	113	0	N2	female	T4	71
GSM2235816	4	1	N3	male	T4	48
GSM2235817	55	1	N1	female	T4	68
GSM2235818	10	1	N3	female	T4	74
GSM2235819	21	1	N1	male	T4	68
GSM2235820	24	1	N1	male	T4	75
GSM2235821	112	0	N1	male	T4	67
GSM2235822	112	0	N1	male	T3	55
GSM2235823	9	1	N1	female	T4	32
GSM2235824	79	1	N2	female	T4	49
GSM2235825	23	1	N0	male	T4	69
GSM2235826	11	1	N2	male	T3	79
GSM2235827	43	1	N2	male	T4	47
GSM2235828	107	0	N1	male	T4	55
GSM2235829	109	0	N0	male	T4	52
GSM2235830	98	0	N2	male	T4	75
GSM2235831	39	1	N3	male	T4	81
GSM2235837	113	0	N0	female	T2	56
GSM2235838	4	1	N3	male	T4	65
GSM2235839	101	1	N1	male	T3	63
GSM2235840	92	1	N0	male	T2	71
GSM2235841	16	1	N1	female	T4	84
GSM2235842	14	1	N3	male	T4	72
GSM2235843	13	1	N1	male	T2	60
GSM2235844	102	0	N2	female	T4	54
GSM2235845	31	1	N2	male	T4	51
GSM2235846	92	1	N2	male	T4	67
GSM2235847	111	0	N1	female	T4	53
GSM2235848	40	1	N2	male	T4	52
GSM2235849	1	1	N2	female	T4	61
GSM2235850	116	0	N1	male	T2	51
GSM2235851	93	1	N0	male	T1	81
GSM2235852	48	1	N3	male	T4	69
GSM2235853	111	0	N1	female	T2	58
GSM2235854	111	0	N3	female	T4	66
GSM2235855	110	0	N1	male	T2	68
GSM2235862	85	1	N0	male	T4	66
GSM2235863	133	0	N0	male	T4	67
GSM2235864	12	1	N1	male	T4	54
GSM2235865	33	1	N1	male	T4	44
GSM2235866	129	0	N2	female	T4	79
GSM2235867	125	0	N2	female	T4	69
GSM2235878	125	0	N3	female	T4	51
GSM2235879	6	1	N1	female	T3	68
GSM2235880	17	1	N2	female	T4	67
GSM2235881	125	0	N0	male	T4	72
GSM2235882	13	1	N1	male	T4	55
GSM2235883	19	1	N2	female	T4	66
GSM2235884	126	0	N0	male	T4	44
GSM2235885	124	0	N1	female	T4	73
GSM2235886	51	1	N1	female	T2	76
GSM2235887	79	1	N2	male	T3	81
GSM2235888	68	1	N1	female	T4	36
GSM2235889	93	1	N1	male	T4	66
GSM2235899	34	1	N1	male	T4	48
GSM2235900	127	0	N1	male	T4	46
GSM2235901	58	1	N1	female	T3	66
GSM2235902	34	1	N1	male	T4	34
GSM2235903	131	0	N1	male	T4	50
GSM2235904	21	1	N1	male	T4	62
GSM2235905	2	1	N1	male	T4	63
GSM2235906	120	1	N1	female	T4	70
GSM2235907	123	0	N0	female	T4	77
GSM2235908	123	0	N0	female	T3	32
GSM2235909	18	1	N2	male	T4	63
GSM2235910	139	0	N1	male	T4	56
GSM2235921	139	0	N2	male	T2	57
GSM2235922	138	0	N1	male	T4	68
GSM2235923	14	1	N1	female	T4	77
GSM2235924	135	0	N2	male	T4	54
GSM2235925	134	0	N1	male	T4	64
GSM2235926	140	0	N2	male	T4	47
GSM2235927	0	1	N1	male	T4	65
GSM2235928	132	0	N1	female	T4	56
GSM2235929	60	1	N2	male	T4	74
GSM2235930	74	1	N2	male	T4	63
GSM2235931	132	0	N1	male	T4	34
GSM2235932	59	0	N2	female	T4	71
GSM2235933	41	0	N0	female	T4	57
GSM2235934	47	0	N2	male	T4	63
GSM2235935	19	1	N2	male	T4	65
GSM2235936	42	0	N0	female	T1	63
GSM2235937	37	0	N2	female	T4	54
GSM2235938	92	0	N0	female	T1	62
GSM2235939	45	0	N0	female	T2	42
GSM2235940	33	1	N2	male	T4	63
GSM2235941	41	0	N1	female	T2	36
GSM2235942	42	0	N0	male	T1	67
GSM2235943	127	0	N1	male	T4	65
GSM2235944	126	0	N0	male	T3	47
GSM2235945	37	1	N1	female	T4	59
GSM2235946	131	0	N2	male	T4	55
GSM2235947	129	0	N1	male	T4	62
GSM2235948	132	0	N1	male	T4	36
GSM2235949	132	0	N1	male	T4	43
GSM2235950	128	0	N1	male	T4	45
GSM2235951	5	1	N1	female	T4	61
GSM2235952	1	1	N1	female	T4	56
GSM2235953	10	1	N1	female	T4	58
GSM2235954	149	0	N1	female	T3	39
GSM2235955	149	0	N2	male	T4	48
GSM2235956	135	1	N2	female	T4	68
GSM2235957	148	0	N2	female	T3	69
GSM2235958	152	0	N2	male	T4	55
GSM2235959	144	0	N2	male	T3	61
GSM2235960	142	0	N1	male	T4	66
GSM2235961	141	0	N1	male	T4	55
GSM2235962	27	1	N1	male	T4	64
GSM2235963	27	1	N2	female	T4	58
GSM2235964	22	1	N2	male	T4	64
GSM2235965	63	1	N1	male	T3	58
GSM2235966	33	0	N3	male	T4	40
GSM2235967	10	1	N2	male	T4	61
GSM2235968	59	0	N0	male	T2	52
GSM2235969	64	0	N1	female	T2	72
GSM2235970	18	1	N2	female	T4	66
GSM2235971	63	0	N2	male	T3	45
GSM2235972	57	0	N3	male	T4	67
GSM2235973	62	0	N0	female	T3	59
GSM2235974	12	1	N2	male	T4	63
GSM2235975	61	0	N3	male	T3	59
GSM2235976	55	0	N1	female	T3	67
GSM2235977	7	1	N2	male	T4	72
GSM2235978	34	0	N2	male	T4	65
GSM2235979	42	0	N1	female	T2	54
GSM2235980	6	1	N1	male	T4	66
GSM2235981	36	0	N1	male	T4	69
GSM2235982	37	0	N2	male	T3	51
GSM2235983	38	0	N1	male	T3	46
GSM2235984	8	1	N3	male	T4	69
GSM2235985	35	0	N3	female	T4	69
GSM2235986	35	0	N3	female	T3	53
GSM2235987	35	0	N1	male	T4	69
GSM2235988	70	0	N0	female	T1	54
GSM2235991	32	1	N2	male	T3	77
GSM2235992	128	0	N1	male	T4	59
GSM2235993	126	0	N1	male	T3	27
GSM2235994	123	0	N1	female	T3	42
GSM2235995	10	1	N2	female	T3	57
GSM2235996	6	1	N1	female	T4	53
GSM2235997	128	0	N1	male	T4	74
GSM2235998	122	0	N1	male	T4	68
GSM2235999	95	1	N1	male	T4	60
GSM2236000	122	0	N1	female	T3	64
GSM2236001	124	0	N2	female	T4	48
GSM2236002	129	0	N1	female	T4	68
GSM2236003	126	0	N1	male	T4	55
GSM2236004	46	1	N1	male	T4	66
GSM2236005	9	1	N2	female	T4	72
GSM2236006	24	1	N1	male	T4	42
GSM2236007	21	1	N1	female	T4	76
GSM2236008	30	1	N1	female	T3	64
GSM2236009	27	1	N1	male	T4	66
GSM2236010	38	1	N1	male	T4	61
GSM2236011	26	1	N2	male	T3	64
GSM2236012	3	1	N3	male	T4	33
GSM2236013	53	1	N1	female	T2	67
GSM2236014	105	1	N0	male	T3	68
GSM2236015	110	0	N2	male	T4	66
GSM2236016	20	1	N2	male	T4	53
GSM2236017	17	1	N2	male	T4	61
GSM2236018	116	0	N2	male	T4	36
GSM2236019	92	1	N2	male	T3	77
GSM2236020	109	0	N0	female	T4	70
GSM2236021	51	1	N3	male	T4	32
GSM2236022	104	0	N3	male	T4	53
GSM2236023	108	0	N0	female	T2	61
GSM2236024	103	0	N1	male	T3	54
GSM2236025	39	1	N1	female	T3	68
GSM2236026	64	1	N1	male	T3	65
GSM2236027	124	0	N1	female	T4	80
GSM2236028	95	1	N0	male	T3	68
GSM2236029	138	0	N1	male	T2	44
GSM2236030	138	0	N0	male	T4	63
GSM2236031	134	0	N0	female	T4	52
GSM2236032	134	0	N0	male	T4	44
GSM2236033	120	0	N0	male	T3	69
GSM2236034	122	0	N0	male	T4	55
GSM2236036	41	0	N1	male	T1	62
GSM2236037	41	0	N1	female	T4	64
GSM2236038	40	0	N2	male	T4	65
GSM2236039	42	0	N0	male	T2	56
GSM2236040	37	0	N1	female	T3	71
GSM2236041	41	0	N1	male	T4	50
GSM2236042	37	0	N2	female	T4	69
GSM2236043	40	0	N1	male	T3	48
GSM2236044	141	0	N2	male	T2	48
GSM2236045	161	0	N1	male	T4	63
GSM2236046	35	1	N1	male	T4	64
GSM2236047	49	1	N2	female	T4	49
GSM2236048	102	0	N0	male	T3	64
GSM2236049	33	1	N1	female	T4	44
GSM2236050	101	0	N1	male	T3	65
GSM2236051	38	1	N2	male	T4	34
GSM2236052	116	0	N1	male	T4	61
GSM2236053	22	1	N2	female	T4	41
GSM2236054	79	1	N0	female	T4	49
GSM2236055	133	0	N0	male	T4	55
GSM2236056	128	0	N0	male	T4	54
GSM2236057	37	1	N1	male	T2	62
GSM2236058	136	0	N1	male	T2	62
GSM2236059	137	0	N1	female	T2	75
GSM2236060	37	1	N3	male	T4	47
GSM2236061	129	0	N1	female	T2	68
GSM2236062	129	0	N1	male	T3	69
GSM2236063	131	0	N1	female	T2	48
GSM2236064	77	1	N0	male	T4	70
GSM2236065	119	0	N2	male	T4	58
GSM2236066	127	0	N1	female	T4	63
GSM2236067	17	1	N2	male	T4	47
GSM2236068	42	1	N0	male	T4	44
GSM2236069	115	0	N1	male	T3	69
GSM2236070	124	0	N1	male	T3	71
GSM2236071	114	0	N1	female	T4	54
GSM2236072	33	1	N3	male	T3	49
GSM2236073	22	1	N2	male	T4	60
GSM2236074	143	0	N1	male	T2	62
GSM2236075	39	1	N1	male	T4	44
GSM2236076	35	0	N1	male	T3	63
GSM2236077	38	0	N2	male	T4	68
GSM2236078	142	0	N0	male	T4	60
GSM2236079	141	0	N1	male	T2	67
GSM2236080	14	1	N0	male	T4	62
GSM2236082	131	0	N0	female	T4	53
GSM2236083	7	1	N2	female	T4	64
GSM2236084	128	0	N2	female	T3	59
GSM2236085	152	0	N0	male	T4	55
GSM2236086	149	0	N0	female	T4	36
GSM2236087	155	0	N1	male	T3	68
GSM2236088	34	1	N0	female	T4	61
GSM2236089	144	0	N0	female	T4	69
GSM2236090	31	1	N0	male	T4	86
GSM2236091	123	1	N0	male	T3	77
GSM2236092	149	0	N0	male	T4	58
GSM2236093	151	0	N0	male	T3	59
GSM2236094	37	1	N0	male	T4	64
GSM2236095	150	0	N0	male	T4	51
