# Supplementary material for: Depiction of Aging-Based Molecular Phenotypes With Diverse Clinical Prognosis and Immunological Features in Gastric Cancer
Source: Front Med (Lausanne). 2022 Feb 1;8:792740. doi: 10.3389/fmed.2021.792740 (PMC8843835; doi:10.3389/fmed.2021.792740)
Supplement: Supplementary Table 3 — The list of 312 genes in the brown module. [file Table_3.XLSX]

## Sheet: Sheet1
RTL8B
TWIST2
EFS
C1S
FBN1
C1R
SYNM
FEZ1
NXPH3
SYNPO
FBXL22
BICC1
FBLN1
ITPR1
CSRP1
ST6GALNAC5
ISM1
HAND2
CRISPLD1
ELN
GYPC
COL8A1
CFL2
HAND2-AS1
RSPO3
PLXDC2
FAM124A
SAMD4A
PDZRN4
EHD2
CYP1B1
CPE
HEYL
MCAM
HDGFL3
TMTC1
NIBAN1
ATP1A2
TUBB6
TMOD1
POPDC2
QKI
NRXN3
IGFBP4
OMD
MBNL1-AS1
PPP1R12B
CACNA1C
SRPX
NLGN2
ECM2
MAMDC2
GAS7
PLSCR4
SHISAL1
CSDC2
AKAP12
RAI2
RAB23
KCNMB1
CRYAB
ITIH5
MEOX2
COLEC12
CNN1
ARMCX2
SCN7A
PLXNA4
ZFHX4
TCF4
IL1R1
COL6A2
WWTR1
TNXB
SH3RF3
LSAMP
TIMP2
SCN4B
GJC1
MYH11
CAVIN2
CHRDL1
PHLDB2
MGP
COL8A2
FILIP1L
ABI3BP
SMOC2
SPON1
MMRN2
PYGM
PDE7B
RBPMS2
ZNF853
GRIK5
ADGRD1
CDO1
TMEM35A
LGI4
SVIL
PLN
SORBS1
OLFML1
SPEG
THBS4
NPR1
LINC00578
MYOCD
CAND2
ATP2B4
RCAN2
RASL12
FGF2
HEG1
EFEMP2
ZNF667-AS1
DCN
HSPB7
ATP1B2
HSPB8
FLNC
SFRP1
NRP2
PTPRM
EDNRA
EPHA3
ARMCX1
PALLD
ADAMTS10
BVES
FOXP2
MCC
CARMN
FGF10
FAT4
KCNMA1
LRRN4CL
LGI2
CYBRD1
ACTA2-AS1
OGN
AP003071.3
HSPB6
FBLN5
PDZRN3
CRISPLD2
PTGIS
SVEP1
SALL2
ADCY5
CDC42EP3
PDE3A
ZBTB47
FOXF1
MFAP4
PGM5
KCNJ8
PHLDB1
ADGRA2
PTGER3
AP003071.4
SYNPO2
RASSF8
S1PR3
NFASC
LAMA4
CLIC4
JPH2
FGF7
MXRA7
SLC22A17
ZNF521
CCDC80
HMCN1
AMOTL1
FILIP1
ANGPTL1
AP000892.4
NEGR1
LIX1L
PDE2A
ITGA9
EMILIN1
MRAS
A2M
DCHS1
KCNE4
C8orf88
KIRREL1
RERG
MN1
CACNA1H
ZNF423
LMOD1
DENND5A
GHR
DLC1
AC104083.1
ITGA7
DNAJB5
RUNX1T1
NFATC4
MYL9
ARHGEF17
TCEAL7
FSTL1
LTBP1
ADAMTSL3
METTL24
SETBP1
INMT
TAGLN
ROR2
NACAD
FLNA
SLIT3
TUBA1A
DIXDC1
PRELP
LHFPL6
LAYN
PODN
FHL1
MAP6
LAMA2
CPED1
APBB1
CLMP
RHOJ
SYNE1
PDE1A
COL14A1
GUCY1A1
ACTA2
TMEM47
DAAM2
RGMA
GNAO1
GPRASP1
TSHZ3
FAM13C
PDLIM3
DCLK2
LIMS2
JAM2
RTL5
DZIP1
TGFB1I1
SYNC
ANK2
PDZD4
CPXM2
TTC28
FGFR1
GUCY1B1
CALD1
PKD2
PRKD1
SGCD
SYDE1
ZFPM2
PRKG1
MIR100HG
BHMT2
CNRIP1
SYT11
NDN
CAVIN1
FXYD6
CNTNAP1
SSC5D
MRGPRF
MAPK10
SLIT2
ABCC9
PRICKLE2
EML1
EVC
SPARCL1
NHSL2
MYLK
DACT3
MAP1B
ATP8B2
C14orf132
RBMS3
ZEB1
TNS2
GLI3
RNF150
DPYSL3
RECK
ADAM33
BNC2
ARHGEF25
AOC3
KANK2
MRVI1
AKT3
BOC
MSRB3
VSTM4
STON1
DDR2
CLIP3
TNS1
FERMT2
MAP1A
ZCCHC24
MPDZ
JAM3
FBXL7
